# Supplementary material for: Excess Single-Stranded DNA Inhibits Meiotic Double-Strand Break Repair
Source: PLoS Genet. 2007 Nov 30;3(11):e223. doi: 10.1371/journal.pgen.0030223 (PMC2098809; doi:10.1371/journal.pgen.0030223)
Supplement: Table S1 — (21 KB XLS) [file pgen.0030223.st001.xls]

## Sheet: Sheet1
VDE cassette	Relevent Phenotype	dAG	Relevant Genotype
VDE1	Wild type	206	ura3::URA3-[arg4-vde]/ura3::URA3-[arg4-bgl] spo11-Y135F-HA3His6::KanMX/SPO11 TFP1::VDE/TFP1::TFP1
	dmc1	288	ura3::URA3-[arg4-vde]/ura3::URA3-[arg4-bgl] spo11-Y135F-HA3His6::KanMX/SPO11 dmc1::ADE2/ dmc1::ADE2 TFP1::VDE/TFP1::TFP1
	spo11	205	ura3::URA3-[arg4-vde]/ura3::URA3-[arg4-bgl] spo11-Y135F-HA3His6::KanMX/spo11-Y135F-HA3His6::KanMX TFP1::VDE/TFP1::TFP1
	sae2	277	ura3::URA3-[arg4-vde]/ura3::URA3-[arg4-bgl] spo11-Y135F-HA3His6::KanMX/SPO11 sae2::KanMX/sae2::KanMX TFP1::VDE/TFP1::TFP1
	hop1	300	ura3::URA3-[arg4-vde]/ura3::URA3-[arg4-bgl] spo11-Y135F-HA3His6::KanMX/SPO11 hop1::LEU2/hop1::LEU2 TFP1::VDE/TFP1::TFP1
	ndt80	292	ura3::URA3-[arg4-vde]/ura3::URA3-[arg4-bgl] spo11-Y135F-HA3His6::KanMX/SPO11 ndt80::ADE2/ndt80::ADE2 TFP1::VDE/TFP1::TFP1
	spo11 dmc1	287	ura3::URA3-[arg4-vde]/ura3::URA3-[arg4-bgl] spo11-Y135F-HA3His6::KanMX/spo11-Y135F-HA3His6::KanMX dmc1::ADE2/dmc1::ADE2 TFP1::VDE/TFP1::TFP1
	sae2 dmc1	534	ura3::URA3-[arg4-vde]/ura3::URA3-[arg4-bgl] spo11-Y135F-HA3His6::KanMX/ SPO11 sae2::KanMX/sae2::KanMX dmc1::ADE2/ dmc1::ADE2 TFP1::VDE/TFP1::TFP1
	hop1 dmc1	484	ura3::URA3-[arg4-vde]/ura3::URA3-[arg4-bgl] spo11-Y135F-HA3His6::KanMX/SPO11 hop1::LEU2/hop1::LEU2 dmc1::ADE2/dmc1::ADE2 TFP1::VDE/TFP1::TFP1
	ndt80 dmc1	806	ura3::URA3-[arg4-vde]/ura3::URA3-[arg4-bgl] spo11-Y135F-HA3His6::KanMX/SPO11 ndt80::ADE2/ndt80::ADE2 dmc1::ADE2/dmc1::ADE2 trp1::hisG/TRP TFP1::VDE/TFP1::TFP1
	spo11 hypomorph	1402	ura3::URA3-[arg4-vde]/ura3::URA3-[arg4-bgl] SPO11-HA3His6::KanMX/spo11-Y135F-HA3His6::KanMX dmc1::ADE2/dmc1::ADE2 TFP1::VDE/TFP1::TFP1
VDE2	Wild type	630	ade2::ura3–arg4-vde–URA3/ade2 trp1::hisG/TRP1 SPO11/SPO11 TFP1::VDE/TFP1::TFP1 NUC1/NUC1
	dmc1	1265	ade2::ura3–arg4-vde–URA3/ade2 SPO11/SPO11 dmc1::ARG4/dmc1::ARG4 leu2/LEU2 TFP1::VDE/TFP1::TFP1 NUC1/NUC1
	spo11	759	ade2::ura3–arg4-vde–URA3/ade2 spo11-Y135F-HA3His6::KanMX/ spo11-Y135F-HA3His6::KanMX TFP1::VDE/TFP1::TFP1 NUC1/NUC1
	spo11 dmc1	1284	ade2::ura3–arg4-vde–URA3/ade2 spo11-Y135F-HA3His6::KanMX/ spo11-Y135F-HA3His6::KanMX dmc1::ARG4/dmc1::ARG4 leu2/LEU2 TFP1::VDE/TFP1::TFP1 NUC1/NUC1
	rad54	1236	ade2::ura3–arg4-vde–URA3/ade2 SPO11/SPO11 his4B/HIS4B leu2/LEU2 rad54∆/rad54∆ TFP1::VDE/TFP1::TFP1 NUC1/NUC1
All strains are Mat a/a diploids and are homozygous for HO::LYS2 lys2 nuc1::LEU2 leu2 ura3 arg4-nsp,bgl unless otherwise stated.
Supporting Information Table 1: Strains used in this study.
